# Supplementary material for: UBQLN Family Members Regulate MYC in Lung Adenocarcinoma Cells
Source: Cancers (Basel). 2023 Jun 28;15(13):3389. doi: 10.3390/cancers15133389 (PMC10340487; doi:10.3390/cancers15133389)
Supplement: Supplementary file 1 [file cancers-15-03389-s001.zip]

Archive with 1 entries (1 files):
- cancers-2380496-supplementary.pdf
